# Supplementary material for: Unfolding Behavior and Conformational Changes Under Different Denaturing Conditions of MAPK 1 (MEK1)
Source: Biomolecules. 2026 Jun 9;16(6):845. doi: 10.3390/biom16060845 (PMC13296959; doi:10.3390/biom16060845)
Supplement: Supplementary file 1 [file biomolecules-16-00845-s001.zip]

Archive with 1 entries (1 files):
- biomolecules-4298446-supplementary.pdf
